# Supplementary material for: Spontaneous Hinge-Bending Motions of Angiotensin I Converting Enzyme: Role in Activation and Inhibition
Source: Molecules. 2020 Mar 12;25(6):1288. doi: 10.3390/molecules25061288 (PMC7146279; doi:10.3390/molecules25061288)
Supplement: Supplementary file 1 [file molecules-25-01288-s001.zip]

Archive with 3 entries (3 files):
- ACEsupplementary_rev.pdf
- VideoS1Apo.mpg
- VideoS2SPI.mpg
